# Supplementary material for: Sildenafil ameliorates right ventricular early molecular derangement during left ventricular pressure overload
Source: PLoS One. 2018 Apr 5;13(4):e0195528. doi: 10.1371/journal.pone.0195528 (PMC5886579; doi:10.1371/journal.pone.0195528)
Supplement: S1 Appendix — (XLSX) [file pone.0195528.s001.xlsx]

## Sheet: Sheet1
group	Echocardiac parameters						Postmortal assesment							qPCR results
	LVEDD (mm)		LVESD (mm)		LVFS (%)		HW (mg)	RVW (mg)	Tibia (mm)	HW/Tibia	RVW/Tibia	Lung weight (mg)	Lung weight/Tibia	Bnp/Gapdh		B-MHC/Gapdh		Il1b/Gapdh		Il6/Gapdh		Nox2/Gapdh		Nox4/Gapdh		Rcan1/Gapdh
	0d	2d	0d	2d	0d	2d								RV	LV	RV	LV	RV	LV	RV	LV	RV	LV	RV	LV	RV	LV
Sham	2.235	2.833	0.283	0.331	87.3378	88.3163	119.4	18.5	18.1	6.59669	1.0221	123	6.79558	0.00289946	0.0477828	0.0766808	0.0793402	1.47431e-05	9.13902e-06	5.21184e-06	3.19499e-06	0.00054844	0.00041577	8.28448e-05	8.94104e-05	0.00493707	0.00596223
Sham	2.676	2.991	0.756	0.551	71.7489	81.5781	114.3	18.2	17.5	6.53143	1.04	121.1	6.92	0.00183853	0.0487551	0.0920641	0.0691185	1.87608e-05	1.84021e-05	2.67981e-06	2.63232e-06	0.000501744	0.00047358	5.00655e-05	5.62842e-05	0.00457212	0.00604817
Sham	2.487	2.597	0.441	0.441	82.2678	83.0189	109.2	18.1	17.2	6.34884	1.05233	108.7	6.31977	0.00770679	0.0456215	0.0824772	0.074846	2.30182e-05	3.11949e-05	2.20777e-06	1.82485e-06	0.000572354	0.000400446	8.42413e-05	4.77132e-05	0.00505845	0.00584358
Sham	2.219	2.267	0.362	0.346	83.6863	84.7375	108.4	16.9	17.7	6.12429	0.954802	111.6	6.30508	0.00694442	0.0378089	0.097079	0.0887511	2.32827e-05	3.05249e-05	7.30588e-06	3.38102e-06	0.000967598	0.000597424	0.000267469	6.62413e-05	0.00696578	0.00779599
Sham	3.069	2.298	0.708	0.299	76.9306	86.9887	109.4	17.1	17.8	6.14607	0.960674	115.2	6.47191	0.0132294	0.0516578	0.0556808	0.0605861	2.57631e-05	4.05313e-05	3.17384e-06	1.83003e-06	0.000640252	0.000631768	7.24009e-05	7.08859e-05	0.00544075	0.00591327
TAC 2d Veh	2.755	2.204	0.724	0.409	73.7205	81.4428	120.5	18.5	17.6	6.84659	1.05114	121.4	6.89773	0.338435	0.806409	0.0687403	0.115849	0.000382291	0.000983499	0.000554166	0.00167733	0.00180155	0.0014717	7.5777e-05	7.74116e-05	0.0646587	0.142541
TAC 2d Veh	2.723	2.487	0.346	0.567	87.2934	77.2014	131.1	17.2	18	7.28333	0.955556	110.9	6.16111	0.448945	1.35621	0.0839365	0.223563	0.000299797	0.00102197	0.000763765	0.00335806	0.00173709	0.00157926	9.63236e-05	7.49123e-05	0.073797	0.146468
TAC 2d Veh	2.707	2.912	0.598	0.724	77.9091	75.1374	124.3	18.5	17.6	7.0625	1.05114	108.9	6.1875	0.494849	1.09046	0.128063	0.177032	3.96965e-05	0.000181814	8.79336e-05	0.000707861	0.000812908	0.00157888	0.000101257	9.39407e-05	0.051071	0.091589
TAC 2d Veh	2.66	2.456	0.456	0.394	82.8571	83.9577	129.3	13.6	17.4	7.43103	0.781609	116.6	6.70115	0.120253	0.898774	0.177294	0.139428	0.000113155	0.00043618	0.000211653	0.00112513	0.000960315	0.00163248	7.49168e-05	0.000121092	0.0531125	0.0988918
TAC 2d Veh	2.519	2.424	0.441	0.63	82.4931	74.0099	125.9	19.7	17.6	7.15341	1.11932	120.5	6.84659	0.0898896	1.20662	0.107664	0.175632	0.000238376	0.000279321	0.000415482	0.000988112	0.00161992	0.00131697	0.000193506	8.29391e-05	0.0522861	0.167234
TAC 2d Sil	2.503	2.172	0.409	0.252	83.6596	88.3978	110.6	16.8	17.4	6.35632	0.965517	101	5.8046	0.0130337	0.0223154	0.0699908	0.160381	1.14089e-05	1.85999e-05	2.35096e-05	3.29088e-05	0.000339668	0.000243728	8.88649e-05	6.27087e-05	0.0124463	0.00997059
TAC 2d Sil	2.235	1.936	0.331	0.378	85.1902	80.4752	118.7	17.1	17.2	6.90116	0.994186	117.9	6.85465	0.0934375	0.442839	0.184925	0.230003	0.000318159	0.000125601	0.000203799	0.000121852	0.00138738	0.000521231	8.84125e-05	9.43117e-05	0.0296028	0.0303965
TAC 2d Sil	2.534	2.282	0.315	0.299	87.5691	86.8975	112.5	19.9	17.5	6.42857	1.13714	111.5	6.37143	0.0248127	0.175543	0.14144	0.142801	5.83067e-05	3.12921e-05	0.000176227	0.000146589	0.000760385	0.000510842	0.000113139	6.56733e-05	0.0216505	0.0220372
TAC 2d Sil	2.692	3.069	0.551	0.519	79.5319	83.089	123.4	18	17.2	7.17442	1.04651	122.3	7.11047	0.0522457	0.244121	0.12822	0.206887	0.000201022	0.000115233	0.000272699	0.000140311	0.00164707	0.000985232	9.88052e-05	6.34648e-05	0.0259379	0.0215293
TAC 2d Sil	2.314	1.905	0.504	0.315	78.2195	83.4646	115.4	17.9	18.2	6.34066	0.983516	102.8	5.64835	0.145821	0.257103	0.110914	0.190792	6.31499e-05	6.45602e-05	0.000322508	9.0324e-05	0.000772771	0.000879504	9.77869e-05	9.33628e-05	0.034249	0.0249582
TAC 2d DXM														0.007896	0.0573654			0.000144965	4.72936e-05	0.000481158	0.000172514
TAC 2d DXM														0.0296718	0.227147			2.20608e-05	8.37287e-05	6.31226e-05	0.000206374
TAC 2d DXM														0.00942196	0.113067			1.56088e-05	5.99325e-05	9.22233e-06	2.00138e-05
TAC 2d DXM														0.0169334	0.0379618			1.93191e-05	2.45646e-05	3.37649e-05	1.24367e-05
TAC 2d DXM														0.00612337	0.0338623			4.91918e-05	4.91682e-05	9.21521e-06	1.03079e-05

## Sheet: Sheet2
Invasive hemodynamic studies results
group	RV				LV
	Mean pressure (mmHg)	dP/dtmax (mmHg/s)	dP/dtmin (mmHg/s)	tau (ms)	Peak systolic pressure (mmHg)	dP/dtmax (mmHg/s)	dP/dtmin (mmHg/s)	tau (ms)
Sham	16.2956	1168.05	-1175.9	14.3188	100.592	12116.7	-8954.88	9.13371
Sham	16.1279	763.731	-741.684	28.1627	76.5637	6009.6	-5640.92	13.6971
Sham	14.4754	795.777	-707.71	25.0921	91.313	6224.38	-5560.84	14.5473
TAC 2d Veh	13.1814	1389.99	-1124.05	23.5587	133.267	8361.2	-6538.27	19.3387
TAC 2d Veh	11.5127	996.47	-965.074	27.9196	133.146	7174.36	-5547.54	21.5447
TAC 2d Veh	15.1199	1509.16	-1391.59	27.9549	150.514	6927.38	-7353.77	15.6367
Tac 2d Sil	13.2509	1253.48	-1109.96	25.2954	154.27	9233.14	-7726.16	13.8452
Tac 2d Sil	17.4753	1278.98	-1452.7	33.7069	158.566	9442.65	-8970.6	11.4294
Tac 2d Sil	14.0029	695.033	-699.315	25.4504	138.297	6490.94	-5798.13	14.0581

## Sheet: Sheet3
IHC-P
The number of F4/80 positive cells per high power field
Group	Ventricle	Count
Sham	RV	0
Sham	RV	0
Sham	RV	0
Sham	RV	1
Sham	RV	0
Sham	RV	0
Sham	RV	0
Sham	RV	1
Sham	RV	1
Sham	RV	0
Sham	LV	1
Sham	LV	1
Sham	LV	0
Sham	LV	0
Sham	LV	0
Sham	LV	0
Sham	LV	1
Sham	LV	0
Sham	LV	0
Sham	LV	0
TAC 2d Veh	RV	14
TAC 2d Veh	RV	10
TAC 2d Veh	RV	12
TAC 2d Veh	RV	6
TAC 2d Veh	RV	7
TAC 2d Veh	RV	4
TAC 2d Veh	RV	2
TAC 2d Veh	RV	7
TAC 2d Veh	RV	4
TAC 2d Veh	RV	5
TAC 2d Veh	LV	12
TAC 2d Veh	LV	13
TAC 2d Veh	LV	14
TAC 2d Veh	LV	10
TAC 2d Veh	LV	9
TAC 2d Veh	LV	9
TAC 2d Veh	LV	11
TAC 2d Veh	LV	17
TAC 2d Veh	LV	9
TAC 2d Veh	LV	15
TAC 2d Sil	RV	0
TAC 2d Sil	RV	1
TAC 2d Sil	RV	1
TAC 2d Sil	RV	0
TAC 2d Sil	RV	1
TAC 2d Sil	RV	0
TAC 2d Sil	RV	0
TAC 2d Sil	RV	0
TAC 2d Sil	RV	0
TAC 2d Sil	RV	1
TAC 2d Sil	LV	1
TAC 2d Sil	LV	0
TAC 2d Sil	LV	0
TAC 2d Sil	LV	0
TAC 2d Sil	LV	0
TAC 2d Sil	LV	1
TAC 2d Sil	LV	2
TAC 2d Sil	LV	0
TAC 2d Sil	LV	1
TAC 2d Sil	LV	0
